# Supplementary material for: The Influence of Zinc Oxide and Zinc Stearate on the Antimicrobial Activity of Coatings Containing Raspberry and Chokeberry Extracts
Source: Molecules. 2024 Jul 25;29(15):3493. doi: 10.3390/molecules29153493 (PMC11314005; doi:10.3390/molecules29153493)
Supplement: Supplementary file 1 [file molecules-29-03493-s001.zip]

Archive with 1 entries (1 files):
- molecules-3054426-Supplementary Material.pdf
